# Supplementary material for: Screening out Biomarkers of Tetrastigma hemsleyanum for Anti-Cancer and Anti-Inflammatory Based on Spectrum-Effect Relationship Coupled with UPLC-Q-TOF-MS
Source: Molecules. 2023 Mar 28;28(7):3021. doi: 10.3390/molecules28073021 (PMC10096277; doi:10.3390/molecules28073021)
Supplement: Supplementary file 1 [file molecules-28-03021-s001.zip]

Archive with 1 entries (1 files):
- molecules-2263589-supplementary.pdf
